# Supplementary material for: Screening of insecticide resistance in Aedes aegypti populations collected from parishes in Eastern Jamaica
Source: PLoS Negl Trop Dis. 2020 Jul 27;14(7):e0008490. doi: 10.1371/journal.pntd.0008490 (PMC7410332; doi:10.1371/journal.pntd.0008490)
Supplement: S1 Table — Mortality data for each insecticide tested. (XLSX) [file pntd.0008490.s001.xlsx]

## Sheet: Pyrethroids
	Py Control			permethrin 0.25%			Deltamethrin 0.03				Etofenprox 0.5%			lambda cyhalothrin 0.03%
	% Mortality	% Alive	n	% Mortality	% Alive	n	% Mortality	% Alive	n		% Mortality	% Alive	n	% Mortality	% Alive	n
Rockefeller										Rockefeller
1 hrs										1 hrs
R1	8	92	25	100	0	24	100	0	19	R1	96	4	25	100	0	20
R2	4.34783	95.6522	23	100	0	24	100	0	24	R2	100	0	24	100	0	20
R3	4	96	25	100	0	25	100	0	20	R3	100	0	22	100	0	23
R4	0	100	21	100	0	22	100	0	28	R4	100	0	27	100	0	26
R5										R5
Sum	16.3478	383.652	94	400	0	95	400	0	91	Sum	396	4	98	400	0	89
Mean	4.08696	95.913		100	0		100	0		Mean	99	1		100	0
Std	2.83243	2.83243		0	0		0	0		Std	1.73205	1.73205		0	0
Corrected Mortality				100			100			Corrected Mortality	98.9574			100
Confidence Interval	0.58			0			0			Confidence Interval	0.347254			0
24 hrs										24 hrs
R1	8.33333	91.6667	24	100	0	24	100	0	19	R1	100	0	25	100	0	20
R2	0	100	22	100	0	24	100	0	24	R2	100	0	24	100	0	19
R3	0	100	24	100	0	25	100	0	18	R3	100	0	21	100	0	23
R4	4.7619	95.2381	21	100	0	22	100	0	28	R4	100	0	27	100	0	26
R5										R5
Sum	13.0952	386.905	91	400	0	95	400	0	89	Sum	400	0	97	400	0	88
Avg	3.27381	96.7262		100	0		100	0		Avg	100	0		100	0
Std	3.50888	3.50888		0	0		0	0		Std	0	0		0	0
Corrected Mortality				100			100			Corrected Mortality	100			100
Confidence Interval	0.68			0			0			Confidence Interval	0			0
St Thomas										St Thomas
1 hrs										1 hrs
R1	0	100	22	15.7895	84.2105	19	6.66667	93.3333	15	R1	4.16667	95.8333	24	17.3913	82.6087	23
R2	0	100	25	0	100	21	18.75	81.25	16	R2	4.54545	95.4545	22	25	75	20
R3	0	100	25	0	100	19	0	100	21	R3	0	100	24	21.4286	78.5714	28
R4				4.7619	95.2381	21	15	85	20	R4	4.7619	95.2381	21
R5				0	100	26	19.0476	80.9524	21	R5
Sum	0	300	72	20.5514	479.449	106	59.4643	440.536	93	Sum	13.474	386.526	91	63.8199	236.18	71
Mean	0	100		4.11028	94.8622		11.8929	88.1071		Mean	3.36851	96.6315		21.2733	78.7267	23.6667
Std	0	0		6.12391	6.44968		7.43799	7.43799		Std	1.95644	1.95644		3.10818	3.10818	3.29983
Corrected Mortality				4.11028			11.8929			Corrected Mortality	3.36851			21.2733
Confidence Interval	0			1.17939			1.53184			Confidence Interval	0.407449			0.735693
24 hrs										24 hrs
R1	18.1818	81.8182	22	52.6316	47.3684	19	53.3333	46.6667	15	R1	8.33333	91.6667	24	43.4783	56.5217	23
R2	20	80	25	47.619	52.381	21	43.75	56.25	16	R2	31.8182	68.1818	22	55	45	20
R3	4	96	25	47.3684	52.6316	19	14.2857	85.7143	21	R3	20.8333	79.1667	24	42.8571	57.1429	28
R4				66.6667	33.3333	21	85	15	20	R4	14.2857	85.7143	21
R5				11.5385	88.4615	26	52.381	47.619	21	R5
Sum	42.1818	257.818	72	214.286	185.714	106	248.75	203.631	93	Sum	75.2706	324.729	91	141.335	158.665	71
Mean	14.0606	85.9394		45.1648	54.8352		49.75	50.25		Mean	18.8176	81.1824		47.1118	52.8882
Std	7.15254	7.15254		18.2192	18.2192		22.6099	22.6099		Std	8.71114	8.71114		5.58356	5.58356
Corrected Mortality				36.1932			41.5286			Corrected Mortality	5.536			38.4592
Confidence Interval	1.57			3.5088			4.65646			Confidence Interval	1.81418			1.32161
	Py Control			permethrin 0.25%			Deltamethrin 0.03				Etofenprox 0.5%			lambda cyhalothrin 0.03%
	% Mortality	% Alive	n	% Mortality	% Alive	n	% Mortality	% Alive	n		% Mortality	% Alive	n	% Mortality	% Alive	n
KSA										KSA
1 hrs										1 hrs
R1	0	100	21	21.4286	78.5714	14	27.7778	72.2222	18	R1	0	100	25	4	96	25
R2	0	100	24	5.26316	94.7368	19	28.5714	71.4286	14	R2	0	100	25	12	88	25
R3	0	100	23	9.09091	90.9091	22	20	80	25	R3	0	100	25	20	80	15
R4	0	100	25	0	100	18	12	88	25	R4	0	100	25	0	100	16
R5				0	100	26	4	96	25	R5				4	96	25
Sum	0	400	93	35.7826	464.217	99	92.3492	407.651	107	Sum	0	300	100	40	460	106
Mean	0	100		7.15653	91.0543		18.4698	81.5302		Mean	0	100		8	88
Std	0	0		7.9177	7.89667		9.40485	6.71818		Std	0	0		7.15542	6.53197
Corrected Mortality				7.15653			18.4698			Corrected Mortality	0			8
Confidence Interval	0			1.57916			1.80258			Confidence Interval	0			1.37805
24 hrs										24 hrs
R1	19.0476	80.9524	21	50	50	14	44.4444	55.5556	18	R1	12	88	25	36	64	25
R2	16.6667	83.3333	24	21.0526	78.9474	19	42.8571	57.1429	14	R2	4	96	25	8	92	25
R3	8.69565	91.3043	23	45.4545	54.5455	22	31.8182	68.1818	22	R3	16	84	25	86.6667	13.3333	15
R4	12	88	25	27.7778	72.2222	18	16	84	25	R4	8	92	25	31.25	68.75	16
R5				34.6154	65.3846	26	28	72	25	R5				8	92	25
Sum	56.4099	343.59	93	178.9	321.1	99	163.12	336.88	104	Sum	40	360	100	169.917	330.083	106
Mean	14.1025	85.8975		35.7801	64.2199		32.624	66.2201		Mean	10	90		33.9833	66.0167
Std	4.02131	4.02131		10.7526	10.7526		10.4195	11.3589		Std	4.47214	4.47214		28.7657	28.6942
Corrected Mortality				25.2366			21.5623			Corrected Mortality	0			23.1448
Confidence Interval	0.83			2.14457			2.02633			Confidence Interval	0.887369			5.53994
St Mary										St Mary
1 hrs										1 hrs
R1	0	100	25	16	84	25	12	88	25	R1	0	100	24	18.1818	81.8182	11
R2	0	100	25	20.8333	79.1667	24	16	84	25	R2	4.16667	100	24	12	88	25
R3	0	100	24	45.8333	54.1667	24	20	80	25	R3	0	100	25	12	88	25
R4	0	100	22	54.1667	45.8333	24	12	88	25	R4	4.16667	100	24	12	88	25
R5										R5				8	92	25
Sum	0	400	96	136.833	263.167	97	60	340	100	Sum	8.33333	400	97	62.1818	437.818	111
Mean	0	100		34.2083	65.7917		15	85		Mean	2.08333	100	24.25	12.4364	87.5636	22.2
Std	0	0		16.1548	16.1548		3.31662	3.31662		Std	2.08333	0	0.433013	3.26383	3.26383	5.6
Corrected Mortality				34.2083			15			Corrected Mortality	2.08333			12.4364
Confidence Interval	0			3.25591			0.65809			Confidence Interval	0.419885			0.613928
24 hrs										24 hrs
R1	0	100	25	20	80	25	30.4348	69.5652	23	R1	29.1667	70.8333	24	0	100	11
R2	0	100	25	33.3333	66.6667	24	20	80	25	R2	56.5217	43.4783	23	16	84	25
R3	0	100	24	25	75	24	24	76	25	R3	48	52	25	40	60	25
R4	4.54545	95.4545	22	20.8333	79.1667	24	40	60	25	R4	37.5	62.5	24	64	36	25
R5										R5				40	60	25
Sum	4.54545	395.455	96	99.1667	300.833	97	114.435	285.565	98	Sum	171.188	228.812	96	160	340	111
Mean	1.13636	98.8636		24.7917	75.2083		28.6087	71.3913		Mean	42.7971	57.2029		32	68
Std	1.96824	1.96824		5.2828	5.2828		7.55722	7.55722		Std	10.3596	10.3596		22.0545	22.0545
Corrected Mortality				23.9272			27.7881			Corrected Mortality	42.1396			31.2184
Confidence Interval	0.4			1.06472			1.51513			Confidence Interval	2.09905			4.14847
	Py Control			permethrin 0.25%			Deltamethrin 0.03				Etofenprox 0.5%			lambda cyhalothrin 0.03%
	% Mortality	% Alive	n	% Mortality	% Alive	n	% Mortality	% Alive	n		% Mortality	% Alive	n	% Mortality	% Alive	n
Portland										Portland
1 hrs										1 hrs
R1	0	100	21	16.6667	83.3333	24	20	80	25	R1	0	100	20	0	100	20
R2	5.12821	94.8718	39	0	100	25	21.7391	78.2609	23	R2	0	100	20	5	95	20
R3	0	100	23	0	100	25	25	75	24	R3	0	100	20	0	100	20
R4										R4	0	100	20	0	100	20
R5										R5
Sum	5.12821	294.872	83	16.6667	283.333	74	66.7391	233.261	72	Sum	0	400	80	5	395	80
Mean	1.7094	98.2906		5.55556	94.4444	24.6667	22.2464	77.7536	24	Mean	0	100		1.25	98.75
Std	2.41746	2.41746		7.85674	7.85674	0.471405	2.07251	2.07251	0.816497	Std	0	0		2.16506	2.16506
Corrected Mortality				3.91304			20.8941			Corrected Mortality	-1.73913			-0.467391
Confidence Interval	0.53			1.82026			0.487017			Confidence Interval	0			0.481811
24 hrs										24 hrs
R1	19.0476	80.9524	21	30	70	20	16	84	25	R1	0	100	20	0	100	20
R2	5.12821	94.8718	39	28	72	25	4.34783	95.6522	23	R2	0	100	20	5	95	20
R3	0	100	23	8	92	25	8.33333	91.6667	24	R3	0	100	20	10	90	20
R4										R4	45	55	20	0	100	20
R5										R5
Sum	24.1758	275.824	83	66	234	70	28.6812	271.319	72	Sum	45	355	80	15	385	80
Mean	8.05861	91.9414		22	78		9.56039	90.4396	24	Mean	11.25	88.75		3.75	96.25
Std	8.0475	8.0475		9.93311	9.93311		4.83546	4.83546	0.816497	Std	19.4856	19.4856		4.14578	4.14578
Corrected Mortality				15.1633			1.63341			Corrected Mortality	3.47112			-4.68625	53.4659
Confidence Interval	1.76			2.36847			1.13628			Confidence Interval	4.3363			0.922598
St Ann										St Ann
1 hrs										1 hrs
R1	0	100	20	8.33333	91.6667	24	4.34783	95.6522	23	R1	0	100	23	8	92	25
R2	0	100	25	0	100	25	16.6667	83.3333	24	R2	8	92	25	0	100	24
R3	0	100	25	0	100	25	13.0435	86.9565	23	R3	4	96	25	4.16667	95.8333	24
R4	0	100	25	0	100	24	12	88	25	R4	0	100	28	0	100	22
R5										R5
Sum	0	400	95	8.33333	391.667	98	46.058	353.942	95	Sum	12	388	101	12.1667	387.833	95
Mean	0	100		2.08333	97.9167		11.5145	88.4855		Mean	3	97		3.04167	96.9583
Std	0	0		3.60844	3.60844		4.48552	4.48552		Std	3.31662	3.31662		3.32995	3.32995
Corrected Mortality				2.08333			11.5145			Corrected Mortality	3			3.04167
Confidence Interval	0			0.723446			0.913747			Confidence Interval	0.654743			0.678345
24 hrs										24 hrs
R1	10	90	20	8.33333	91.6667	24	72.7273	27.2727	22	R1	56.5217	43.4783	23	0	100	25
R2	8.33333	91.6667	24	4	96	25	87.5	12.5	24	R2	33.3333	66.6667	18	25	75	24
R3	9.09091	90.9091	22	4	96	25	78.2609	21.7391	23	R3	20	80	25	16.6667	83.3333	24
R4	8	92	25	0	100	24	45.4545	54.5455	22	R4	10.7143	89.2857	28	50	50	22
R5										R5
Sum	35.4242	364.576	91	16.3333	383.667	98	283.943	116.057	91	Sum	120.569	279.431	94	91.6667	308.333	95
Mean	8.85606	91.1439		4.08333	95.9167		70.9857	29.0143		Mean	30.1423	69.8577		22.9167	77.0833
Std	0.769713	0.769713		2.94746	2.94746		15.6567	15.6567		Std	17.2219	17.2219		18.0422	18.0422
Corrected Mortality				-5.23647			68.1665			Corrected Mortality	23.3546			15.4268
Confidence Interval	0.16			0.590928			3.26066			Confidence Interval	3.52738			3.67538
	Py Control			permethrin 0.25%			Deltamethrin 0.03				Etofenprox 0.5%			lambda cyhalothrin 0.03%
	% Mortality	% Alive	n	% Mortality	% Alive	n	% Mortality	% Alive	n		% Mortality	% Alive	n	% Mortality	% Alive	n
St Catherine										St Catherine
1 hrs										1 hrs
R1	4.16667	95.8333	24	4	96	25	40.9091	59.0909	22	R1	0	100	25	56	44	25
R2	0	100	25	0	100	25	0	100	25	R2	0	100	25	40	60	25
R3	4	96	25	0	100	25	12	88	25	R3	0	100	25	60	40	25
R4	0	100	25	0	100	25	8	92	25	R4	0	100	25	8	92	25
R5										R5
Sum	8.16667	391.833	99	4	396	100	60.9091	339.091	75	Sum	0	400	100	164	236	100
Mean	2.04167	97.9583		1	99		15.2273	84.7727		Mean	0	100		41	59
Std	2.04252	2.04252		1.73205	1.73205		15.444	15.444		Std	0	0		20.4695	20.4695
Corrected Mortality				-1.06338			13.4604			Corrected Mortality	-2.08422			39.7703
Confidence Interval	0.41			0.343676			3.55335			Confidence Interval	0			4.06159
24 hrs										24 hrs
R1	8.33333	91.6667	24	4	96	25	40.9091	59.0909	22	R1	8	92	25	56	44	25
R2	0	100	25	56	44	25	36	64	25	R2	12	88	25	40	60	25
R3	12	88	25	8	92	25	48	52	25	R3	8	92	25	60	40	25
R4	4	96	25	44	56	25	33.3333	66.6667	24	R4	0	100	25	8	92	25
R5		100								R5
Sum	24.3333	475.667	99	112	288	100	158.242	241.758	96	Sum	28	372	100	164	236	100
Mean	6.08333	93.9167		28	72		39.5606	60.4394		Mean	7	93		41	59
Std	4.51156	4.51156		22.4499	22.4499		5.57895	5.57895		Std	4.3589	4.3589		20.4695	20.4695
Corrected Mortality				23.3363			35.6457			Corrected Mortality	0.976043			37.1783
Confidence Interval	0.9			4.45456			1.1304			Confidence Interval	0.8649			4.06159
*** Decrease in the population number at the 24 hr is as a result of escape of the mosquitoes from the chambers
during the transfer. That is, escape from the treated canister to the untreated (green dot ) canister

## Sheet: Intensity Assay St Catherine
	Py Control			permethrin 0.25%			Deltamethrin 0.03				Etofenprox 0.5%			lambda cyhalothrin 0.03%
	% Mortality	% Alive	n	% Mortality	% Alive	n	% Mortality	% Alive	n		% Mortality	% Alive	n	% Mortality	% Alive	n
St Catherine										St Catherine
1 hrs										1 hrs
R1	4.16667	95.8333	24	4	96	25	40.9091	59.0909	22	R1	0	100	25	56	44	25
R2	0	100	25	0	100	25	0	100	25	R2	0	100	25	40	60	25
R3	4	96	25	0	100	25	12	88	25	R3	0	100	25	60	40	25
R4	0	100	25	0	100	25	8	92	25	R4	0	100	25	8	92	25
R5										R5
Sum	8.16667	391.833	99	4	396	100	60.9091	339.091	97	Sum	0	400	100	164	236	100
Mean	2.04167	97.9583	24.75	1	99		15.2273	84.7727	25	Mean	0	100	25	41	59	25
Std	2.04252	2.04252	0.433013	1.73205	1.73205		15.444	15.444	0	Std	0	0	0	20.4695	20.4695	0
Corrected Mortality				-1.06338			13.4604			Corrected Mortality	-2.08422			39.7703
Confidence Interval				0.343676			3.55335			Confidence Interval	0			4.06159
24 hrs										24 hrs
R1	8.33333	91.6667	24	4	96	25	40.9091	59.0909	22	R1	8	92	25	56	44	25
R2	0	100	25	56	44	25	36	64	25	R2	12	88	25	40	60	25
R3	12	88	25	8	92	25	48	52	25	R3	8	92	25	60	40	25
R4	4	96	25	44	56	25	33.3333	66.6667	24	R4	0	100	25	8	92	25
R5		100								R5
Sum	24.3333	475.667	99	112	288	100	158.242	241.758	96	Sum	28	372	100	164	236	100
Mean	6.08333	93.9167		28	72		39.5606	60.4394		Mean	7	93		41	59
Std	4.51156	4.51156		22.4499	22.4499		5.57895	5.57895		Std	4.3589	4.3589		20.4695	20.4695
Corrected Mortality				23.3363			35.6457			Corrected Mortality	0.976043			37.1783
Confidence Interval				4.45456			1.1304			Confidence Interval	0.8649			4.06159
5x										5x
1 hrs										1 hrs
R1	4.16667	95.8333	24	4	96	25	72	28	25	R1	44	56	25	72	28	25
R2	0	100	25	28	72	25	64	36	25	R2	32	68	25	44	56	25
R3	4	96	25	12	88	25	56	44	25	R3	28	72	25	60	40	25
R4	0	100	25	16	84	25	48	52	25	R4	20	80	25	44	56	25
R5										R5
Sum	8.16667	391.833	99	60	340	100	240	160	75	Sum	124	276	100	220	180	100
Mean	2.04167	97.9583		15	85		60	40		Mean	31	69		55	45
Std	2.04252	2.04252		8.66025	8.66025		8.94427	8.94427		Std	8.66025	8.66025		11.7898	11.7898
Corrected Mortality				13.2284			59.1663			Corrected Mortality	29.5619			54.0621
Confidence interval				1.71838			2.05789			Confidence interval	1.71838			2.33936
24 hrs										24 hrs
R1	8.33333	91.6667	24	4	96	25	68	32	25	R1	20	80	25	76	24	25
R2	0	100	25	16	84	25	64	36	25	R2	68	32	25	68	32	25
R3	12	88	25	8	92	25	68	32	25	R3	96	4	25	76	24	25
R4	4	96	25	12	88	25	62.5	37.5	24	R4	88	12	25	76	24	25
R5		100								R5
Sum	24.3333	475.667	99	40	360	100	262.5	137.5	99	Sum	272	128	100	296	104	100
Mean	6.08333	93.9167		10	90		65.625	34.375		Mean	68	32		74	26
Std	4.51156	4.51156		4.47214	4.47214		2.43349	2.43349		Std	29.5296	29.5296		3.4641	3.4641
Corrected Mortality				4.17036			63.3984			Corrected Mortality	65.9272			72.3159
Confidence Interval				0.0281145			0.0153758			Confidence Interval	0.185641			0.0217774
	Py Control			permethrin 2.5%			Deltamethrin 0.3				Etofenprox 5%			lambda cyhalothrin 0.3%
	% Mortality	% Alive	n	% Mortality	% Alive	n	% Mortality	% Alive	n		% Mortality	% Alive	n	% Mortality	% Alive	n
10X										10X
1 hrs										1 hrs
R1	4.16667	95.8333	24	56	44	25	96	4	25	R1				83.3333	16.6667	24
R2	0	100	25	88	12	25	96	4	25	R2				60	40	25
R3	4	96	25	88	12	25	96	4	25	R3				76	24	25
R4	0	100	25	40	60	25	92	8	25	R4				100	0	24
R5							96	100	25	R5
Sum	8.16667	391.833	99	272	128	100	476	120	100	Sum				319.333	80.6667	98
Mean	2.04167	97.9583		68	32		95	5		Mean				79.8333	20.1667
Std	2.04252	2.04252		20.7846	20.7846		1.73205	1.73205		Std				14.3788	14.3788
Corrected Mortality				67.333			94.8958			Corrected Mortality				79.413
Confidence Interval				4.12412			0.343676			Confidence Interval				2.88277
24 hrs										24 hrs
R1	8.33333	91.6667	24	80	20	25	96	4	25	R1				95.8333	4.16667	24
R2	0	100	25	68	32	25	100	0	25	R2				76	24	25
R3	12	88	25	64	36	25	100	0	25	R3				76	24	25
R4	4	96	25	60	40	25	100	0	25	R4				100	0	24
R5		100					96	4	25	R5
Sum	24.3333	475.667	99	272	128	100	492	8	125	Sum				347.833	52.1667	98
Mean	6.08333	93.9167		68	32		99	1		Mean				86.9583	13.0417
Std	4.51156	4.51156		7.48331	7.48331		1.73205	1.73205		Std				11.0569	11.0569
Corrected Mortality				65.9272			98.9352			Corrected Mortality				86.1136
Confidence Interval				0.0470446			0.00973417			Confidence Interval				0.0702197

## Sheet: Bendiocarb
		Bendiocarb % Mortality at Time
Time	R1	R2	R3	R4		Std dev	Mean Mortality	Confidence interval
Rockefeller
n time	25	24	27		N	76
0	0	0	0		Std dev	0	0	0
15	100	100	86.6667		Std dev	7.698	95.5556	1.75907
30	100	100	100		Std dev	0	100	0
45	100	100	100		Std dev	0	100	0
60	100	100	100		Std dev	0	100	0
120	100	100	100		Std dev	0	100	0
St Thomas
n time	19	25	21	18	N	83
0	0	0	0	0	Std dev	0	0	0
15	57.8947	20	14.2857	55.5556	Std dev	22.9914	36.934	5.02032
30	100	92	100	100	Std dev	4	98	0.873424
45	100	92	100	100	Std dev	4	98	0.873424
60	100	92	100	100	Std dev	4	98	0.873424
120	100	100	100	100	Std dev	0	100	0
KSA
n time 0	23	24	24	25	N	96
0	0	0	0	0	Std dev	0	0	0
15	0	0	58.3333	0	Std dev	29.1667	14.5833	5.90972
30	56.5217	91.6667	91.6667	80	Std dev	6.73575	79.9638	1.36479
45	65.2174	91.6667	100	100	Std dev	4.81125	89.221	0.97485
60	78.2609	91.6667	100	100	Std dev	4.81125	92.4819	0.97485
120	100	91.6667	100	100	Std dev	4.81125	97.9167	0.97485
St Mary
n time	21	22	21	22	N	86
0	0	0	0	0	Std dev	0	0	0
15	0	22.7273	19.0476	4.54545	Std dev	11.0092	11.5801	2.36038
30	47.619	90.9091	95.2381	86.3636	Std dev	21.9106	80.0325	4.69765
45	85.7143	95.4545	95.2381	95.4545	Std dev	4.83513	92.9654	1.03665
60	100	95.4545	95.2381	95.4545	Std dev	2.31106	96.5368	0.495491
120	100	100	100	100	Std dev	0	100	0
Portland
n time
0	20	20	20	20	N	80
15	10	10	0	0	Std dev	5.7735	5	1.28483
30	75	50	85	95	Std dev	19.3111	76.25	4.29746
45	95	85	85	95	Std dev	5.7735	90	1.28483
60	100	100	85	100	Std dev	7.5	96.25	1.66904
120	100	100	100	100	Std dev	0	100	0
		Bendiocarb % Mortality at Time
Time	R1	R2	R3	R4		Std dev	Mean Mortality	Confidence interval
St Ann
n time	25	25	25	25	N	100
0	0	0	0	0	Std dev	0	0	0
15	60	80	72	48	Std dev	14	65	2.7779
30	100	100	100	100	Std dev	0	100	0
45	100	100	100	100	Std dev	0	100	0
60	100	100	100	100	Std dev	0	100	0
120	100	100	100	100	Std dev	0	100	0
St Catherine
n time	25	23	15	25	N	88
0	0	0	0	0	Std dev	0	0	0
15	48	4.34783	0	8	Std dev	22.1844	15.087	4.70042
30	100	73.913	73.3333	92	Std dev	13.3278	84.8116	2.82389
45	100	91.3043	86.6667	92	Std dev	5.53646	92.4928	1.17306
60	100	95.6522	93.3333	92	Std dev	3.51	95.2464	0.743698
120	100	100	100	100	Std dev	0	100	0

## Sheet: Organophosphates
	OP/ Carb Control			Malathion 0.8%				Pirimiphos
	% Mortality	% Alive	n	% Mortality	% Alive	n		% Mortality	% Alive	n
Rockefeller							Rockefeller
1 hrs							1 hrs
R1	2.5	97.5	25	90	10	20	R1	100	0	20
R2	0	100	25	90	10	20	R2	100	0	25
R3	0	100	25	100	0	25	R3	100	0	25
R4				100	0	25	R4
R5							R5
Sum	2.5	297.5	75	380	20	90	Sum	300	0	70
Mean	0.833333	99.1667		95	5		Mean	100	0
Std	1.17851	1.17851		5	5		Std	0	0
Corrected Mortality				94.958			Corrected Mortality	100
Confidence Interval				2.08			Confidence Interval	0
24 hrs							24 hrs
R1	0.125	99.875	25	100	0	20	R1	95	5	20
R2	0.2	99.8	25	100	0	20	R2	100	0	25
R3	0	100	25	100	0	25	R3	100		25
R4				100	0	25	R4
R5							R5
Sum	0.325	299.675	75	400	0	90	Sum	295	5	70
Mean	0.108333	99.8917		100	0		Mean	98.3333	2.5
Std	0.0824958	0.0824958		0	0		Std	2.35702	2.5
Corrected Mortality				100			Corrected Mortality	98.3315
Confidence Interval				0			Confidence Interval	0.56
St Thomas							St Thomas
1 hrs							1 hrs
R1	4.16667	95.8333	24	7.14286	92.8571	14	R1	0	100	25
R2	0	100	22	0	100	26	R2	0	100	25
R3	0	100	25	0	100	27	R3	8	92	25
R4	0	100	25	4	96	25	R4	4.16667	95.8333	24
R5							R5
Sum	4.16667	395.833	96	11.1429	388.857	92	Sum	12.1667	387.833	99
Mean	1.04167	98.9583		2.78571	97.2143		Mean	3.04167	96.9583
Std	1.80422	1.80422		2.99915	2.99915		Std	3.32995	3.32995
Corrected Mortality				1.76241			Corrected Mortality	2.02105
Confidence Interval				0.62			Confidence Interval	0.66
24 hrs							24 hrs
R1	12.5	87.5	24	64.2857	35.7143	14	R1	32	68	25
R2	0	100	18	61.5385	38.4615	26	R2	48	52	25
R3	4	96	25	66.6667	33.3333	27	R3	48	52	25
R4	18.5185	81.4815	27	64	36	25	R4	50	50	24
R5							R5
Sum	35.0185	364.981	94	256.491	143.509	92	Sum	178	222	99
Mean	8.75463	91.2454		64.1227	35.8773		Mean	44.5	55.5
Std	7.22169	7.22169		1.81602	1.81602		Std	7.26292	7.26292
Corrected Mortality				60.6804			Corrected Mortality	39.175
Confidence Interval				0.38			Confidence Interval	1.49
	OP/ Carb Control			Malathion 0.8%				Pirimiphos
	% Mortality	% Alive	n	% Mortality	% Alive	n		% Mortality	% Alive	n
KSA							KSA
1 hrs							1 hrs
R1	6.45161	93.5484	31	0	100	26	R1	0	100	25
R2	0	100	23	0	100	25	R2	0	100	24
R3	0	100	24	4	96	25	R3	0	100	25
R4	0	100	25	11.1111	88.8889	18	R4	0	100	25
R5	0	100	25				R5
Sum	6.45161	493.548	128	15.1111	384.889	94	Sum	0	400	99
Mean	1.29032	98.7097		3.77778	96.2222		Mean	0	100
Std	2.58065	2.58065		4.53791	4.53791		Std	0	0
Corrected Mortality				2.51997			Corrected Mortality	0
Confidence Interval				0.93			Confidence Interval	0
24 hrs							24 hrs
R1	16.129	83.871	31	53.8462	46.1538	26	R1	60	40	25
R2	8.69565	91.3043	23	52	48	25	R2	34.7826	65.2174	23
R3	4.16667	95.8333	24	52	48	25	R3	37.5	62.5	24
R4	0	100	25	33.3333	66.6667	18	R4	68.1818	31.8182	22
R5	0	100	25				R5
Sum	28.9914	471.009	128	191.179	208.821	94	Sum	200.464	199.536	94
Mean	5.79827	94.2017		47.7949	52.2051		Mean	50.1161	49.8839
Std	6.08312	6.08312		8.38332	8.38332		Std	14.3034	14.3034
Corrected Mortality				44.5816			Corrected Mortality	47.0457
Confidence Interval				1.72			Confidence Interval	3.02
St Mary							St Mary
1 hrs							1 hrs
R1	0	100	25	8	92	25	R1	4.16667	95.8333	24
R2	0	100	25	0	100	25	R2	4	96	25
R3	4	96	25	4	96	25	R3	8	92	25
R4	0	100	25	0	100	25	R4	16	84	25
R5	0	100	25				R5
Sum	4	496	125	12	388	100	Sum	32.1667	367.833	99
Mean	1.33333	99.2		3	97		Mean	8.04167	91.9583
Std	1.88562	1.6		3.31662	3.31662		Std	4.86538	4.86538
Corrected Mortality				1.68919			Corrected Mortality	6.79899
Confidence Interval				0.66			Confidence Interval	0.97
24 hrs							24 hrs
R1	20	80	25	52	48	25	R1	16.6667	83.3333	24
R2	16.6667	83.3333	24	64	36	25	R2	50	50	20
R3	12.5	87.5	24	60	40	25	R3	40	60	25
R4	0	100	25	16	84	25	R4	16	84	25
R5	0	100	25				R5
Sum	49.1667	450.833	123	192	208	100	Sum	122.667	277.333	94
Mean	9.83333	90.1667		48	52		Mean	30.6667	69.3333
Std	8.37324	8.37324		18.9737	18.9737		Std	14.7648	14.7648
Corrected Mortality				42.329			Corrected Mortality	23.1054
Confidence Interval				3.76			Confidence Interval	3.12
	OP/ Carb Control			Malathion 0.8%				Pirimiphos
	% Mortality	% Alive	n	% Mortality	% Alive	n		% Mortality	% Alive	n
Portland							Portland
1 hrs							1 hrs
R1	0	100	25	0	100	20	R1	0	100	20
R2	0	100	25	0	100	20	R2	0	100	20
R3	0	100	25	0	100	20	R3	0	100	20
R4				5	95	20	R4	0	100	19
R5							R5
Sum	0	300	75	5	395	80	Sum	0	400	79
Mean	0	100		1.25	98.75		Mean	0	100
Std	0	0		2.16506	2.16506		Std	0	0
Corrected Mortality				1.25			Corrected Mortality	0
Confidence Interval				0.48			Confidence Interval	0
24 hrs							24 hrs
R1	8	92	25	15	85	20	R1	5	95	20
R2	12	88	25	0	100	20	R2	15	85	20
R3	4	96	25	5	95	20	R3	5	95	20
R4				5	95	20	R4	5	95	19
R5							R5
Sum	24	276	75	25	375	80	Sum	30	370	79
Mean	8	92		6.25	93.75		Mean	7.5	92.5
Std	3.26599	3.26599		5.44862	5.44862		Std	4.33013	4.33013
Corrected Mortality				-1.90217			Corrected Mortality	0
Confidence Interval				1.21			Confidence Interval	1
St Ann							St Ann
1 hrs							1 hrs
R1	0	100	25	4	96	25	R1	0	100	25
R2	0	100	25	0	100	25	R2	0	100	25
R3	0	100	25	0	100	29	R3	0	100	25
R4	0	100	25	0	100	25	R4	4	96	25
R5							R5
Sum	0	0	0	4	396	104	Sum	4	396	100
Mean	0	100		1	99		Mean	1	99
Std	0	0		1.73205	1.73205		Std	1.73205	1.73205
Corrected Mortality				1			Corrected Mortality	1
Confidence Interval				0.34			Confidence Interval	0.34
24 hrs							24 hrs
R1	4	96	25	8	92	25	R1	28	72	25
R2	4	96	25	12	88	25	R2	8	92	25
R3	16	84	25	6.89655	93.1034	29	R3	8	92	25
R4	16	84	25	16	84	25	R4	12	88	25
R5							R5
Sum	40	360	100	42.8966	357.103	104	Sum	56	344	100
Mean	10	90		10.7241	89.2759		Mean	14	86
Std	6	6		3.58936	3.58936		Std	8.24621	8.24621
Corrected Mortality				0.804598			Corrected Mortality	4.44444
Confidence Interval				0.7			Confidence Interval	1.69
	OP/ Carb Control			Malathion 0.8%				Pirimiphos
	% Mortality	% Alive	n	% Mortality	% Alive	n		% Mortality	% Alive	n
St Catherine							St Catherine
1 hrs							1 hrs
R1	0	100	25	4	96	25	R1	0	100	25
R2	0	100	21	0	100	25	R2	4	96	25
R3	0	100	24	4.34783	95.6522	23	R3	4	96	25
R4	0	100	25	0	100	25	R4	4	96	25
R5							R5
Sum	0	400	95	8.34783	391.652	98	Sum	12	388	100
Mean	0	100		2.08696	97.913		Mean	3	97
Std	0	0		2.09058	2.09058		Std	1.73205	1.73205
Corrected Mortality				2.08696			Corrected Mortality	3
Confidence Interval				0.42			Confidence Interval	0.34
24 hrs							24 hrs
R1	16	84	25	12	88	25	R1	36	64	25
R2	9.52381	90.4762	21	24	76	25	R2	20	80	25
R3	8.33333	91.6667	24	26.087	73.913	23	R3	4	96	25
R4	8	92	25	12	88	25	R4	4	96	25
R5							R5
Sum	41.8571	358.143	95	74.087	325.913	98	Sum	64	336	100
Mean	10.4643	89.5357		18.5217	81.4783		Mean	16	84
Std	3.24585	3.24585		6.56335	6.56335		Std	13.2665	13.2665
Corrected Mortality				8.99915			Corrected Mortality	6.18269
Confidence Interval				1.32			Confidence Interval	2.72
