# Supplementary material for: Screening of insecticide resistance in Aedes aegypti populations collected from parishes in Eastern Jamaica
Source: PLoS Negl Trop Dis. 2020 Jul 27;14(7):e0008490. doi: 10.1371/journal.pntd.0008490 (PMC7410332; doi:10.1371/journal.pntd.0008490)
Supplement: S2 Table — (XLSX) [file pntd.0008490.s002.xlsx]

## Sheet: Genotypes
Country	Site	Insecticide	Status bioassay	Mosquito code	ND code	I1011V	I1011M	F1534C	V1016I
Jamaica	St. Catherine	Deltamethrin	Alive	Jam_StC_D_Alive1	DSCR 1	0	-97	2	0
Jamaica	St. Catherine	Deltamethrin	Alive	Jam_StC_D_Alive2	DSCR 2	0	-97	2	0
Jamaica	St. Catherine	Deltamethrin	Alive	Jam_StC_D_Alive3	DSCR 3	0	-97	2	1
Jamaica	St. Catherine	Deltamethrin	Alive	Jam_StC_D_Alive4	DSCR 4	0	-97	2	1
Jamaica	St. Catherine	Deltamethrin	Alive	Jam_StC_D_Alive5	DSCR 5	0	-97	2	2
Jamaica	St. Catherine	Deltamethrin	Alive	Jam_StC_D_Alive6	DSCR 6	0	-97	2	2
Jamaica	St. Catherine	Deltamethrin	Alive	Jam_StC_D_Alive7	DSCR 7	0	-97	2	2
Jamaica	St. Catherine	Deltamethrin	Alive	Jam_StC_D_Alive8	DSCR 8	0	-97	2	2
Jamaica	St. Catherine	Deltamethrin	Alive	Jam_StC_D_Alive9	DSCR 9	0	-97	2	1
Jamaica	St. Catherine	Deltamethrin	Alive	Jam_StC_D_Alive10	DSCR 10	0	-97	2	0
Jamaica	St. Catherine	Deltamethrin	Alive	Jam_StC_D_Alive11	DSCR 11	0	-97	2	2
Jamaica	St. Catherine	Deltamethrin	Alive	Jam_StC_D_Alive12	DSCR 12	0	-97	2	2
Jamaica	St. Catherine	Deltamethrin	Alive	Jam_StC_D_Alive13	DSCR 13	0	-97	2	2
Jamaica	St. Catherine	Deltamethrin	Alive	Jam_StC_D_Alive14	DSCR 14	0	-97	2	1
Jamaica	St. Catherine	Deltamethrin	Alive	Jam_StC_D_Alive15	DSCR 15	0	-97	2	2
Jamaica	St. Catherine	Deltamethrin	Alive	Jam_StC_D_Alive16	DSCR 16	0	-97	2	1
Jamaica	St. Catherine	Deltamethrin	Alive	Jam_StC_D_Alive17	DSCR 17	0	-97	2	2
Jamaica	St. Catherine	Deltamethrin	Alive	Jam_StC_D_Alive18	DSCR 18	0	-97	2	2
Jamaica	St. Catherine	Deltamethrin	Alive	Jam_StC_D_Alive19	DSCR 19	0	-97	2	2
Jamaica	St. Catherine	Deltamethrin	Alive	Jam_StC_D_Alive20	DSCR 20	0	-97	2	2
Jamaica	St. Catherine	Lambdacyhalothrin	Alive	Jam_StC_L_Alive1	LSCR 1	0	-97	2	0
Jamaica	St. Catherine	Lambdacyhalothrin	Alive	Jam_StC_L_Alive2	LSCR 2	0	-97	2	1
Jamaica	St. Catherine	Lambdacyhalothrin	Alive	Jam_StC_L_Alive3	LSCR 3	0	-97	2	1
Jamaica	St. Catherine	Lambdacyhalothrin	Alive	Jam_StC_L_Alive4	LSCR 4	0	-97	2	1
Jamaica	St. Catherine	Lambdacyhalothrin	Alive	Jam_StC_L_Alive5	LSCR 5	0	-97	2	0
Jamaica	St. Catherine	Lambdacyhalothrin	Alive	Jam_StC_L_Alive6	LSCR 6	0	-97	2	2
Jamaica	St. Catherine	Lambdacyhalothrin	Alive	Jam_StC_L_Alive7	LSCR 7	0	-97	2	0
Jamaica	St. Catherine	Lambdacyhalothrin	Alive	Jam_StC_L_Alive8	LSCR 8	0	-97	2	0
Jamaica	St. Catherine	Lambdacyhalothrin	Alive	Jam_StC_L_Alive9	LSCR 9	0	-97	2	2
Jamaica	St. Catherine	Lambdacyhalothrin	Alive	Jam_StC_L_Alive10	LSCR 10	0	-97	2	0
Jamaica	St. Catherine	Lambdacyhalothrin	Alive	Jam_StC_L_Alive11	LSCR 11	0	-97	2	1
Jamaica	St. Catherine	Lambdacyhalothrin	Alive	Jam_StC_L_Alive12	LSCR 12	0	-97	2	2
Jamaica	St. Catherine	Lambdacyhalothrin	Alive	Jam_StC_L_Alive13	LSCR 13	0	-97	2	2
Jamaica	St. Catherine	Lambdacyhalothrin	Alive	Jam_StC_L_Alive14	LSCR 14	0	-97	2	2
Jamaica	St. Catherine	Lambdacyhalothrin	Alive	Jam_StC_L_Alive15	LSCR 15	0	-97	2	2
Jamaica	St. Catherine	Lambdacyhalothrin	Alive	Jam_StC_L_Alive16	LSCR 16	0	-97	2	2
Jamaica	St. Catherine	Lambdacyhalothrin	Alive	Jam_StC_L_Alive17	LSCR 17	0	-97	2	1
Jamaica	St. Catherine	Lambdacyhalothrin	Alive	Jam_StC_L_Alive18	LSCR 18	0	-97	2	2
Jamaica	St. Catherine	Lambdacyhalothrin	Alive	Jam_StC_L_Alive19	LSCR 19	0	-97	2	2
Jamaica	St. Catherine	Lambdacyhalothrin	Alive	Jam_StC_L_Alive20	LSCR 20	0	-97	2	2
Jamaica	St. Catherine	Lambdacyhalothrin	Alive	Jam_StC_L_Alive21	LSCR 21	0	-97	2	0
Jamaica	St. Catherine	Lambdacyhalothrin	Alive	Jam_StC_L_Alive22	LSCR 22	0	-97	2	2
Jamaica	St. Catherine	Lambdacyhalothrin	Alive	Jam_StC_L_Alive23	LSCR 23	0	-97	2	1
Jamaica	St. Catherine	Lambdacyhalothrin	Alive	Jam_StC_L_Alive24	LSCR 24	0	-97	2	2
Jamaica	St. Catherine	Permethrin	Alive	Jam_StC_P_Alive1	PSCR 1	0	-97	2	1
Jamaica	St. Catherine	Permethrin	Alive	Jam_StC_P_Alive2	PSCR 2	0	-97	2	1
Jamaica	St. Catherine	Permethrin	Alive	Jam_StC_P_Alive3	PSCR 3	0	-97	2	1
Jamaica	St. Catherine	Permethrin	Alive	Jam_StC_P_Alive4	PSCR 4	0	-97	2	1
Jamaica	St. Catherine	Permethrin	Alive	Jam_StC_P_Alive5	PSCR 5	0	-97	2	1
Jamaica	St. Catherine	Permethrin	Alive	Jam_StC_P_Alive6	PSCR 6	0	-97	2	1
Jamaica	St. Catherine	Permethrin	Alive	Jam_StC_P_Alive7	PSCR 7	0	-97	2	1
Jamaica	St. Catherine	Permethrin	Alive	Jam_StC_P_Alive8	PSCR 8	0	-97	2	1
Jamaica	St. Catherine	Permethrin	Alive	Jam_StC_P_Alive9	PSCR 9	0	-97	2	2
Jamaica	St. Catherine	Permethrin	Alive	Jam_StC_P_Alive10	PSCR 10	0	-97	2	2
Jamaica	St. Catherine	Permethrin	Alive	Jam_StC_P_Alive11	PSCR 11	0	-97	2	2
Jamaica	St. Catherine	Permethrin	Alive	Jam_StC_P_Alive12	PSCR 12	0	-97	2	2
Jamaica	St. Catherine	Permethrin	Alive	Jam_StC_P_Alive13	PSCR 13	0	-97	2	2
Jamaica	St. Catherine	Permethrin	Alive	Jam_StC_P_Alive14	PSCR 14	0	-97	2	2
Jamaica	St. Catherine	Permethrin	Alive	Jam_StC_P_Alive15	PSCR 15	0	-97	2	1
Jamaica	St. Catherine	Permethrin	Alive	Jam_StC_P_Alive16	PSCR 16	0	-97	2	1
Jamaica	St. Catherine	Permethrin	Alive	Jam_StC_P_Alive17	PSCR 17	0	-97	2	0
Jamaica	St. Catherine	Permethrin	Alive	Jam_StC_P_Alive18	PSCR 18	0	-97	2	2
Jamaica	St. Catherine	Permethrin	Alive	Jam_StC_P_Alive19	PSCR 19	0	-97	2	1
Jamaica	St. Catherine	Permethrin	Alive	Jam_StC_P_Alive20	PSCR 20	0	-97	2	2
Jamaica	St. Catherine	Permethrin	Alive	Jam_StC_P_Alive21	PSCR 21	0	-97	2	1
Jamaica	St. Catherine	Permethrin	Alive	Jam_StC_P_Alive22	PSCR 22	0	-97	2	1
Jamaica	St. Catherine	Permethrin	Alive	Jam_StC_P_Alive23	PSCR 23	0	-97	2	1
Jamaica	St. Catherine	Permethrin	Alive	Jam_StC_P_Alive24	PSCR 24	0	-97	2	1
Jamaica	St. Catherine	Permethrin	Alive	Jam_StC_P_Alive25	PSCR 25	0	-97	2	1

## Sheet: Data Dictionary
Contact information
Diane Lovin	lovin.1@nd.edu
Joanne Cunningham	Joanne.M.Cunningham.55@nd.edu
Neil Lobo	nlobo@nd.edu
Column Header	Description	Variables
Country	Country
Site	Collection site in country
Insecticide	insecticide used for test
Status bioassay	Alive/dead status post IR test
Mosquito code	Mosquito Code
ND code	Notre Dame Code
1011V	kdr mutation I1011V	see *code below
1011M	kdr mutation I1011M	see *code below
F1534C	kdr mutation F1534C	see *code below
V1016	kdr mutation V1016	see *code below
*Code for kdr mutations
No mutation	0
Mutation present	1
Heterozygote	2
Miscellaneous codes
did not work (even when retested)	-99
Reaction not performed	-97
	only sequenced through 1011
	sequenced through both sites

## Sheet: Allelic frequencies and %
Frequency of target mutations found across six Central American countries
		Jamaica
	Total # tested	69
Mutation type
	I1011V	#	%
	no mutation:	69	1
	mutation present:	0	0
	heterozygote:	0	0
	Totals	69	1
	V1016I
	no mutation:	10 (10)***	14.5% (14.5)
	mutation present:	27 (27)	39.1% (39.1)
	heterozygote:	32 (32)	46.4% (46.4)
	Totals	69	1
	F1534C
	no mutation:	0	0
	mutation present:	0	0
	heterozygote:	69 (69)	1
	Totals	69	1
	*Percentage based on samples that amplified rather than the total number tested
	(n,n) The first number indicates resistance and the second indicates susceptibility
	*** No susceptible individuals received from this location
